# Supplementary material for: Nowcasting and Forecasting the Monthly Food Stamps Data in the US Using Online Search Data
Source: PLoS One. 2014 Nov 4;9(11):e111894. doi: 10.1371/journal.pone.0111894 (PMC4219814; doi:10.1371/journal.pone.0111894)
Supplement: Data S1 — The (cleaned) food stamps data. (ZIP) [file pone.0111894.s002.zip]

Archive with 1 entries (1 files):
- US_Food_Stamps_data.xlsx
